# Supplementary material for: Stabilization of Transcription Factor, HIF-1α by Prolylhydroxylase 1 Knockout Reduces Cardiac Injury After Myocardial Infarction in Mice
Source: Cells. 2025 Mar 13;14(6):423. doi: 10.3390/cells14060423 (PMC11941588; doi:10.3390/cells14060423)
Supplement: Supplementary file 1 [file cells-14-00423-s001.zip]

Archive with 1 entries (1 files):
- cells-3377702-supplementary.pdf
